# Supplementary material for: Simple, Sensitive and Simultaneous Determination of Free D3 and K2 Vitamins in Fortified Chicken Meat Products by LC-MS/MS with Electrospray Ionisation
Source: Foods. 2026 Feb 5;15(3):570. doi: 10.3390/foods15030570 (PMC12897166; doi:10.3390/foods15030570)
Supplement: Supplementary file 1 [file foods-15-00570-s001.zip]

Archive with 1 entries (1 files):
- foods-4076966-supplementary.pdf
